# Supplementary material for: Power and influence in world-level sport coaching: A Foucauldian and Raven-informed interpretive vignette study in underwater rugby
Source: PLoS One. 2026 Mar 31;21(3):e0345874. doi: 10.1371/journal.pone.0345874 (PMC13037982; doi:10.1371/journal.pone.0345874)
Supplement: S1 Dataset — CSV file containing the anonymised forced-choice selections used to produce the descriptive counts reported in the manuscript. (CSV) [file pone.0345874.s001.csv]

coach_id	scenario_id	scenario_focus	selected_power_base	notes;
C1	1	Authority challenge: player questions decisions during key match	Referent	Closed-choice selection tallied for descriptive reporting. Open-text rationales are not included in this public dataset to minimise deductive disclosure risk in a small elite sample.;
C1	2	Demoralisation post-loss: team demotivated after consecutive defeats	Referent	Closed-choice selection tallied for descriptive reporting. Open-text rationales are not included in this public dataset to minimise deductive disclosure risk in a small elite sample.;
C1	3	Dyadic conflict: two players in constant conflict	Referent	Closed-choice selection tallied for descriptive reporting. Open-text rationales are not included in this public dataset to minimise deductive disclosure risk in a small elite sample.;
C1	4	Communicating new strategy before an important match	Referent	Closed-choice selection tallied for descriptive reporting. Open-text rationales are not included in this public dataset to minimise deductive disclosure risk in a small elite sample.;
C1	5	Underperforming key player	Referent	Closed-choice selection tallied for descriptive reporting. Open-text rationales are not included in this public dataset to minimise deductive disclosure risk in a small elite sample.;
C1	6	Ensuring players understand a new strategy	Referent	Closed-choice selection tallied for descriptive reporting. Open-text rationales are not included in this public dataset to minimise deductive disclosure risk in a small elite sample.;
C1	7	Mid-game disengagement while losing	Referent	Closed-choice selection tallied for descriptive reporting. Open-text rationales are not included in this public dataset to minimise deductive disclosure risk in a small elite sample.;
C1	8	Complacency while leading comfortably	Expert	Closed-choice selection tallied for descriptive reporting. Open-text rationales are not included in this public dataset to minimise deductive disclosure risk in a small elite sample.;
C1	9	Frustration after opponent equalises late	Expert	Closed-choice selection tallied for descriptive reporting. Open-text rationales are not included in this public dataset to minimise deductive disclosure risk in a small elite sample.;
C1	10	Integrating newcomers; veterans uncomfortable	Referent	Closed-choice selection tallied for descriptive reporting. Open-text rationales are not included in this public dataset to minimise deductive disclosure risk in a small elite sample.
C2	1	Authority challenge: player questions decisions during key match	Referent	Closed-choice selection tallied for descriptive reporting. Open-text rationales are not included in this public dataset to minimise deductive disclosure risk in a small elite sample.;
C2	2	Demoralisation post-loss: team demotivated after consecutive defeats	Expert	Closed-choice selection tallied for descriptive reporting. Open-text rationales are not included in this public dataset to minimise deductive disclosure risk in a small elite sample.;
C2	3	Dyadic conflict: two players in constant conflict	Expert	Closed-choice selection tallied for descriptive reporting. Open-text rationales are not included in this public dataset to minimise deductive disclosure risk in a small elite sample.;
C2	4	Communicating new strategy before an important match	Expert	Closed-choice selection tallied for descriptive reporting. Open-text rationales are not included in this public dataset to minimise deductive disclosure risk in a small elite sample.;
C2	5	Underperforming key player	Expert	Closed-choice selection tallied for descriptive reporting. Open-text rationales are not included in this public dataset to minimise deductive disclosure risk in a small elite sample.;
C2	6	Ensuring players understand a new strategy	Expert	Closed-choice selection tallied for descriptive reporting. Open-text rationales are not included in this public dataset to minimise deductive disclosure risk in a small elite sample.;
C2	7	Mid-game disengagement while losing	Referent	Closed-choice selection tallied for descriptive reporting. Open-text rationales are not included in this public dataset to minimise deductive disclosure risk in a small elite sample.;
C2	8	Complacency while leading comfortably	Referent	Closed-choice selection tallied for descriptive reporting. Open-text rationales are not included in this public dataset to minimise deductive disclosure risk in a small elite sample.;
C2	9	Frustration after opponent equalises late	Referent	Closed-choice selection tallied for descriptive reporting. Open-text rationales are not included in this public dataset to minimise deductive disclosure risk in a small elite sample.;
C2	10	Integrating newcomers; veterans uncomfortable	Referent	Closed-choice selection tallied for descriptive reporting. Open-text rationales are not included in this public dataset to minimise deductive disclosure risk in a small elite sample.
C3	1	Authority challenge: player questions decisions during key match	Expert	Closed-choice selection tallied for descriptive reporting. Open-text rationales are not included in this public dataset to minimise deductive disclosure risk in a small elite sample.;
C3	2	Demoralisation post-loss: team demotivated after consecutive defeats	Referent	Closed-choice selection tallied for descriptive reporting. Open-text rationales are not included in this public dataset to minimise deductive disclosure risk in a small elite sample.;
C3	3	Dyadic conflict: two players in constant conflict	Expert	Closed-choice selection tallied for descriptive reporting. Open-text rationales are not included in this public dataset to minimise deductive disclosure risk in a small elite sample.;
C3	4	Communicating new strategy before an important match	Expert	Closed-choice selection tallied for descriptive reporting. Open-text rationales are not included in this public dataset to minimise deductive disclosure risk in a small elite sample.;
C3	5	Underperforming key player	Referent	Closed-choice selection tallied for descriptive reporting. Open-text rationales are not included in this public dataset to minimise deductive disclosure risk in a small elite sample.;
C3	6	Ensuring players understand a new strategy	Expert	Closed-choice selection tallied for descriptive reporting. Open-text rationales are not included in this public dataset to minimise deductive disclosure risk in a small elite sample.;
C3	7	Mid-game disengagement while losing	Referent	Closed-choice selection tallied for descriptive reporting. Open-text rationales are not included in this public dataset to minimise deductive disclosure risk in a small elite sample.;
C3	8	Complacency while leading comfortably	Referent	Closed-choice selection tallied for descriptive reporting. Open-text rationales are not included in this public dataset to minimise deductive disclosure risk in a small elite sample.;
C3	9	Frustration after opponent equalises late	Referent	Closed-choice selection tallied for descriptive reporting. Open-text rationales are not included in this public dataset to minimise deductive disclosure risk in a small elite sample.;
C3	10	Integrating newcomers; veterans uncomfortable	Referent	Closed-choice selection tallied for descriptive reporting. Open-text rationales are not included in this public dataset to minimise deductive disclosure risk in a small elite sample.
